# Supplementary material for: Influence of Storage Temperature on Starch Retrogradation and Digestion of Chinese Steamed Bread
Source: Foods. 2024 Feb 7;13(4):517. doi: 10.3390/foods13040517 (PMC10888248; doi:10.3390/foods13040517)
Supplement: Supplementary file 1 [file foods-13-00517-s001.zip]

Archive with 1 entries (1 files):
- foods-2811685-supplementary.pdf
